# Supplementary material for: Draft genome sequence data of the anaerobic, thermophilic, chitinolytic bacterium strain UUS1-1 belonging to genus Hydrogenispora of the uncultured taxonomic OPB54 cluster
Source: Data Brief. 2020 Nov 14;33:106528. doi: 10.1016/j.dib.2020.106528 (PMC7708789; doi:10.1016/j.dib.2020.106528)
Supplement: Supplementary file 2 [file mmc2.zip]

Archive with 1 entries (1 files):
- tree (2).nwk
