# Supplementary material for: Draft genome sequence data of the anaerobic, thermophilic, chitinolytic bacterium strain UUS1-1 belonging to genus Hydrogenispora of the uncultured taxonomic OPB54 cluster
Source: Data Brief. 2020 Nov 14;33:106528. doi: 10.1016/j.dib.2020.106528 (PMC7708789; doi:10.1016/j.dib.2020.106528)
Supplement: Supplementary file 2 [file mmc2.zip › tree (2).nwk]

('Moorella humiferrea strain 64-FGQ 16S ribosomal RNA, partial sequence':0.0293334, ((unknown:0.0352944, 'Hydrogenispora ethanolica strain LX-B 16S ribosomal RNA, partial sequence':0.0531133)unknown_and_firmicutes:0.0282189, (('Desulfofundulus thermobenzoicus strain DSM 6193 16S ribosomal RNA, partial sequence':0.0135847, 'Desulfofundulus kuznetsovii DSM 6115 16S ribosomal RNA, partial sequence':0.0212783)firmicutes:0.0304386, (('Desulfotomaculum hydrothermale strain Lam5 16S ribosomal RNA, partial sequence':0.0240863, ('Desulfotomaculum reducens MI-1 16S ribosomal RNA, partial sequence':0.0307433, 'Desulfotomaculum ruminis DSM 2154 16S ribosomal RNA, partial sequence':0.0309943)firmicutes:0.00135402)firmicutes:0.0351774, 'Pelotomaculum thermopropionicum SI 16S ribosomal RNA, partial sequence':0.0399209)firmicutes:0.00274414)firmicutes:0.00756289)firmicutes_and_unknown:0.0293334)firmicutes_and_unknown;
